# Supplementary material for: The Characterization of the Morphological and Molecular Traits of Phaseolus coccineus in the Aniene Valley: Insights into Genetic Diversity and Adaptation
Source: Plants (Basel). 2024 Nov 26;13(23):3320. doi: 10.3390/plants13233320 (PMC11644353; doi:10.3390/plants13233320)
Supplement: Supplementary file 1 [file plants-13-03320-s001.zip]

Archive with 4 entries (3 files):
- Supplementary materials/
- Supplementary materials/Supplementary materials.pdf
- Supplementary materials/Table S5.xlsx
- Supplementary materials/Table S6.xlsx
