# Supplementary material for: The Characterization of the Morphological and Molecular Traits of Phaseolus coccineus in the Aniene Valley: Insights into Genetic Diversity and Adaptation
Source: Plants (Basel). 2024 Nov 26;13(23):3320. doi: 10.3390/plants13233320 (PMC11644353; doi:10.3390/plants13233320)
Supplement: Supplementary file 1 [file plants-13-03320-s001.zip › Supplementary materials/Table S5.xlsx]

## Sheet: Figure S14
Table S5. Pairwise Fst values of the P. coccineus populations.
	Vall_1	Vall_2	Vall_3	Vall_4	Vall_5	Vall_6	Vall_7	Vall_8	Vall_9	Vall_10	Vall_11	Vall_12	Vall_13	Vall_14	Subi_1	Subi_2	Fill_1	Fill_2	Fill_3	Fill_4	Fill_5	Fill_6	Fill_7	Fill_8	Fill_9	Fill_10	Fill_11	Fill_12	Fill_13	Trevi_1	Trevi_2	Trevi_3
Vall_1	0
Vall_2	0.0316474	0
Vall_3	0.0547568	0.0591118	0
Vall_4	0.0719903	0.0726665	0.00864753	0
Vall_5	0.00846945	0.0320665	0.0523722	0.0666259	0
Vall_6	0.0504202	0.0646325	0.0986712	0.121044	0.0559284	0
Vall_7	0.057507	0.0587133	0.0132497	0.0119634	0.0606909	0.105203	0
Vall_8	0.0738706	0.0762634	0.0331171	0.0300311	0.0775809	0.119483	0.0252987	0
Vall_9	0.0798005	0.0980633	0.0192582	0.0305615	0.0769714	0.125323	0.0347795	0.0378571	0
Vall_10	0.0733616	0.077727	0.022946	0.0403226	0.0782269	0.114724	0.020857	0.0527859	0.037322	0
Vall_11	0.0774648	0.0896376	0.0363179	0.0407795	0.0775169	0.136982	0.0399121	0.0475499	0.0393046	0.0536965	0
Vall_12	0.0615974	0.0466727	0.0488038	0.0570245	0.0635155	0.108637	0.0438195	0.0434783	0.0570292	0.0483815	0.0503252	0
Vall_13	0.107797	0.115996	0.0402844	0.0586396	0.110734	0.159741	0.0534717	0.0812693	0.0442035	0.0263275	0.050833	0.0641453	0
Vall_14	0.0837469	0.0856431	0.0272181	0.0319149	0.0903465	0.133447	0.0388869	0.0453258	0.0372007	0.0413476	0.0345351	0.0507005	0.0246599	0
Subi_1	0.0617146	0.0505682	0.0909614	0.0920672	0.0574648	0.0834879	0.0993608	0.112192	0.134422	0.138544	0.145175	0.101657	0.181322	0.122532	0
Subi_2	0.0523718	0.0665219	0.0657479	0.0640023	0.0551743	0.0830753	0.0684932	0.0960995	0.105369	0.0890909	0.119144	0.0899701	0.125977	0.0883041	0.0465368	0
Fill_1	0.162067	0.164144	0.175283	0.186308	0.170263	0.135276	0.187361	0.170904	0.184772	0.188808	0.199898	0.154639	0.201546	0.166926	0.1907	0.16344	0
Fill_2	0.177367	0.179319	0.221158	0.228801	0.17701	0.132438	0.228239	0.223031	0.240953	0.245582	0.25393	0.201566	0.275093	0.238158	0.180928	0.175758	0.0641649	0
Fill_3	0.164226	0.167906	0.179415	0.179185	0.167755	0.121771	0.172066	0.157843	0.188734	0.188045	0.201935	0.149067	0.226281	0.189423	0.173666	0.147635	0.0594646	0.0648251	0
Fill_4	0.164891	0.169444	0.185646	0.196293	0.169672	0.121442	0.192762	0.173129	0.191984	0.197559	0.204579	0.154664	0.226162	0.193485	0.193414	0.174332	0.0220086	0.0607938	0.0405341	0
Fill_5	0.150252	0.141188	0.156408	0.166165	0.154417	0.136288	0.156138	0.144863	0.160513	0.161884	0.189035	0.127633	0.199001	0.169557	0.156986	0.156627	0.085316	0.109296	0.0813441	0.0669567	0
Fill_6	0.28602	0.289631	0.310651	0.322092	0.293728	0.257554	0.317547	0.290339	0.314595	0.332984	0.332474	0.266684	0.37049	0.324187	0.315166	0.302295	0.114192	0.138834	0.110648	0.0820399	0.107819	0
Fill_7	0.2	0.188624	0.198271	0.205681	0.205798	0.190152	0.197095	0.18943	0.20527	0.204489	0.228392	0.164824	0.237341	0.207042	0.212693	0.197446	0.0744817	0.123575	0.0861985	0.0666328	0.0303519	0.0862429	0
Fill_8	0.276263	0.28019	0.304029	0.315751	0.283152	0.240781	0.311128	0.281194	0.306394	0.325032	0.325676	0.253739	0.360599	0.314992	0.299978	0.29163	0.107518	0.127649	0.0998703	0.0742574	0.103822	0.00933908	0.0912803	0
Fill_9	0.220331	0.20795	0.22156	0.233025	0.228426	0.210325	0.222281	0.216374	0.23328	0.22606	0.252806	0.190065	0.259238	0.22986	0.241603	0.222965	0.0791711	0.133271	0.103414	0.0770844	0.0441989	0.0845646	0.00638104	0.0937977	0
Fill_10	0.142138	0.143316	0.149232	0.152273	0.143185	0.115455	0.145098	0.129676	0.154762	0.153925	0.169032	0.116934	0.186726	0.157817	0.158173	0.134513	0.0538244	0.0759162	0.0109212	0.0383523	0.0574659	0.098643	0.0601578	0.0883576	0.0759526	0
Fill_11	0.142278	0.146619	0.15266	0.165832	0.155021	0.142857	0.164976	0.148994	0.157778	0.165815	0.16606	0.123932	0.169306	0.135733	0.180849	0.166393	0.0415134	0.111417	0.0963913	0.0606445	0.0793731	0.127959	0.0779915	0.124339	0.0843039	0.0819202	0
Fill_12	0.112173	0.113355	0.108253	0.114148	0.122097	0.109693	0.115977	0.0991189	0.115363	0.122257	0.124825	0.0961437	0.1258	0.0890411	0.142312	0.117324	0.0316811	0.101922	0.0738916	0.058074	0.0750428	0.14954	0.0775154	0.143898	0.0893707	0.0585735	0.0268384	0
Fill_13	0.12056	0.128841	0.109685	0.121708	0.127583	0.129024	0.12514	0.098389	0.103144	0.126744	0.120094	0.0910601	0.129936	0.0980508	0.161212	0.146013	0.0427261	0.124746	0.0898232	0.0596295	0.0885	0.147261	0.0912438	0.139738	0.104308	0.0687318	0.0375276	0.0228802	0
Trevi_1	0.134337	0.137735	0.132582	0.141641	0.151566	0.150189	0.141361	0.10116	0.134824	0.150703	0.154487	0.111514	0.157672	0.103243	0.164611	0.149815	0.0961749	0.18186	0.142928	0.126072	0.139656	0.248362	0.161412	0.238818	0.180863	0.12553	0.0758377	0.050289	0.0650431	0
Trevi_2	0.165781	0.186059	0.162301	0.174147	0.175916	0.141504	0.179024	0.145187	0.155541	0.179138	0.179994	0.155112	0.181402	0.138672	0.212793	0.183186	0.0712854	0.159118	0.117052	0.0944536	0.162225	0.240756	0.181745	0.225515	0.200993	0.115226	0.0734055	0.0543	0.0563035	0.0554981	0
Trevi_3	0.139746	0.148539	0.133486	0.151554	0.152441	0.157503	0.148038	0.110729	0.124476	0.149556	0.141749	0.112553	0.149864	0.108185	0.187046	0.187686	0.121924	0.20949	0.175846	0.141848	0.149602	0.268083	0.176903	0.257908	0.195918	0.153195	0.0748899	0.07503	0.0712934	0.0323781	0.0652414	0
	*Significant at the P<0.05 level
