# Supplementary material for: The Characterization of the Morphological and Molecular Traits of Phaseolus coccineus in the Aniene Valley: Insights into Genetic Diversity and Adaptation
Source: Plants (Basel). 2024 Nov 26;13(23):3320. doi: 10.3390/plants13233320 (PMC11644353; doi:10.3390/plants13233320)
Supplement: Supplementary file 1 [file plants-13-03320-s001.zip › Supplementary materials/Table S6.xlsx]

## Sheet: Q
Table S6. Posterior membership coefficients following a STRUCTURE analysis of P. coccineus with K=2. In yellow are indicated the seven genotypes of mixed origin.
Sample	K = 2
Vall_3_1	0.994	0.006
Vall_3_2	0.995	0.005
Vall_3_3	0.995	0.005
Vall_3_4	0.992	0.008
Vall_3_5	0.995	0.005
Vall_3_6	0.995	0.005
Vall_3_7	0.994	0.006
Vall_3_8	0.992	0.008
Vall_3_9	0.986	0.014
Vall_3_10	0.994	0.006
Vall_4_1	0.994	0.006
Vall_4_2	0.994	0.006
Vall_4_3	0.994	0.006
Vall_4_4	0.992	0.008
Vall_4_5	0.994	0.006
Vall_4_6	0.995	0.005
Vall_4_7	0.995	0.005
Vall_4_8	0.985	0.015
Vall_4_9	0.995	0.005
Vall_4_10	0.994	0.006
Vall_7_1	0.994	0.006
Vall_7_2	0.995	0.005
Vall_7_3	0.995	0.005
Vall_7_4	0.990	0.010
Vall_7_5	0.994	0.006
Vall_7_6	0.994	0.006
Vall_7_7	0.995	0.005
Vall_7_8	0.986	0.014
Vall_7_9	0.993	0.007
Vall_7_10	0.995	0.005
Vall_11_1	0.994	0.006
Vall_11_2	0.992	0.008
Vall_11_3	0.992	0.008
Vall_11_4	0.994	0.006
Vall_11_5	0.988	0.012
Vall_11_6	0.994	0.006
Vall_11_7	0.994	0.006
Vall_11_8	0.994	0.006
Vall_11_9	0.967	0.033
Vall_11_10	0.995	0.005
Vall_14_1	0.991	0.009
Vall_14_2	0.994	0.006
Vall_14_3	0.993	0.007
Vall_14_4	0.992	0.008
Vall_14_5	0.988	0.012
Vall_14_6	0.991	0.009
Vall_14_7	0.984	0.016
Vall_14_8	0.967	0.033
Vall_14_9	0.988	0.012
Vall_14_10	0.988	0.012
Vall_8_1	0.994	0.006
Vall_8_2	0.994	0.006
Vall_8_3	0.994	0.006
Vall_8_4	0.993	0.007
Vall_8_5	0.993	0.007
Vall_8_6	0.991	0.009
Vall_8_7	0.994	0.006
Vall_8_8	0.968	0.032
Vall_8_9	0.944	0.056
Vall_8_10	0.985	0.015
Vall_9_1	0.992	0.008
Vall_9_2	0.994	0.006
Vall_9_3	0.957	0.043
Vall_9_4	0.995	0.005
Vall_9_5	0.988	0.012
Vall_9_6	0.987	0.013
Vall_9_7	0.991	0.009
Vall_9_8	0.995	0.005
Vall_9_9	0.991	0.009
Vall_9_10	0.983	0.017
Vall_10_1	0.980	0.020
Vall_10_2	0.994	0.006
Vall_10_3	0.988	0.012
Vall_10_4	0.993	0.007
Vall_10_5	0.994	0.006
Vall_10_6	0.994	0.006
Vall_10_7	0.994	0.006
Vall_10_8	0.994	0.006
Vall_10_9	0.777	0.223
Vall_10_10	0.995	0.005
Vall_13_1	0.986	0.014
Vall_13_2	0.991	0.009
Vall_13_3	0.994	0.006
Vall_13_4	0.982	0.018
Vall_13_5	0.993	0.007
Vall_13_6	0.995	0.005
Vall_13_7	0.986	0.014
Vall_13_8	0.994	0.006
Vall_13_9	0.959	0.041
Vall_13_10	0.995	0.005
Vall_5_1	0.994	0.006
Vall_5_2	0.994	0.006
Vall_5_3	0.994	0.006
Vall_5_4	0.995	0.005
Vall_5_5	0.993	0.007
Vall_5_6	0.994	0.006
Vall_5_7	0.995	0.005
Vall_5_8	0.995	0.005
Vall_5_9	0.994	0.006
Vall_5_10	0.994	0.006
Vall_1_1	0.993	0.007
Vall_1_2	0.994	0.006
Vall_1_3	0.994	0.006
Vall_1_4	0.994	0.006
Vall_1_5	0.985	0.015
Vall_1_6	0.995	0.005
Vall_1_7	0.995	0.005
Vall_1_8	0.995	0.005
Vall_1_9	0.992	0.008
Vall_1_10	0.994	0.006
Vall_2_1	0.994	0.006
Vall_2_2	0.994	0.006
Vall_2_3	0.995	0.005
Vall_2_4	0.988	0.012
Vall_2_5	0.987	0.013
Vall_2_6	0.984	0.016
Vall_2_7	0.995	0.005
Vall_2_8	0.995	0.005
Vall_2_9	0.995	0.005
Vall_2_10	0.994	0.006
Vall_12_1	0.973	0.027
Vall_12_2	0.992	0.008
Vall_12_3	0.990	0.010
Vall_12_4	0.982	0.018
Vall_12_5	0.992	0.008
Vall_12_6	0.992	0.008
Vall_12_7	0.994	0.006
Vall_12_8	0.973	0.027
Vall_12_9	0.993	0.007
Vall_12_10	0.994	0.006
Subi_2_1	0.993	0.007
Subi_2_2	0.993	0.007
Subi_2_3	0.994	0.006
Subi_2_4	0.986	0.014
Subi_2_5	0.987	0.013
Subi_2_6	0.995	0.005
Subi_2_7	0.992	0.008
Subi_2_8	0.974	0.026
Subi_2_9	0.995	0.005
Subi_2_10	0.994	0.006
Subi_1_1	0.995	0.005
Subi_1_2	0.992	0.008
Subi_1_3	0.994	0.006
Subi_1_4	0.993	0.007
Subi_1_5	0.994	0.006
Subi_1_6	0.994	0.006
Subi_1_7	0.989	0.011
Subi_1_8	0.995	0.005
Subi_1_9	0.996	0.004
Subi_1_10	0.995	0.005
Vall_6_1	0.887	0.113
Vall_6_2	0.755	0.245
Vall_6_3	0.795	0.205
Vall_6_4	0.760	0.240
Vall_6_5	0.994	0.006
Vall_6_6	0.798	0.202
Vall_6_7	0.664	0.336
Vall_6_8	0.653	0.347
Vall_6_9	0.276	0.724
Vall_6_10	0.983	0.017
Fill_9_1	0.009	0.991
Fill_9_2	0.006	0.994
Fill_9_3	0.019	0.981
Fill_9_4	0.012	0.988
Fill_9_5	0.006	0.994
Fill_9_6	0.016	0.984
Fill_9_7	0.004	0.996
Fill_9_8	0.004	0.996
Fill_9_9	0.007	0.993
Fill_9_10	0.026	0.974
Fill_7_1	0.010	0.990
Fill_7_2	0.006	0.994
Fill_7_3	0.014	0.986
Fill_7_4	0.010	0.990
Fill_7_5	0.006	0.994
Fill_7_6	0.017	0.983
Fill_7_7	0.006	0.994
Fill_7_8	0.009	0.991
Fill_7_9	0.006	0.994
Fill_7_10	0.012	0.988
Fill_5_1	0.015	0.985
Fill_5_2	0.017	0.983
Fill_5_3	0.009	0.991
Fill_5_4	0.021	0.979
Fill_5_5	0.066	0.934
Fill_5_6	0.007	0.993
Fill_5_7	0.023	0.977
Fill_5_8	0.010	0.990
Fill_5_9	0.192	0.808
Fill_5_10	0.075	0.925
Fill_8_1	0.003	0.997
Fill_8_2	0.004	0.996
Fill_8_3	0.010	0.990
Fill_8_4	0.009	0.991
Fill_8_5	0.007	0.993
Fill_8_6	0.005	0.995
Fill_8_7	0.005	0.995
Fill_8_8	0.005	0.995
Fill_8_9	0.007	0.993
Fill_8_10	0.008	0.992
Fill_6_1	0.004	0.996
Fill_6_2	0.005	0.995
Fill_6_3	0.015	0.985
Fill_6_4	0.006	0.994
Fill_6_5	0.007	0.993
Fill_6_6	0.011	0.989
Fill_6_7	0.005	0.995
Fill_6_8	0.005	0.995
Fill_6_9	0.003	0.997
Fill_6_10	0.006	0.994
Fill_2_1	0.004	0.996
Fill_2_2	0.004	0.996
Fill_2_3	0.016	0.984
Fill_2_4	0.017	0.983
Fill_2_5	0.019	0.981
Fill_2_6	0.010	0.990
Fill_2_7	0.005	0.995
Fill_2_8	0.008	0.992
Fill_2_9	0.042	0.958
Fill_2_10	0.009	0.991
Fill_3_1	0.013	0.987
Fill_3_2	0.006	0.994
Fill_3_3	0.133	0.867
Fill_3_4	0.013	0.987
Fill_3_5	0.012	0.988
Fill_3_6	0.011	0.989
Fill_3_7	0.008	0.992
Fill_3_8	0.021	0.979
Fill_3_9	0.008	0.992
Fill_3_10	0.035	0.965
Fill_10_1	0.040	0.960
Fill_10_2	0.004	0.996
Fill_10_3	0.017	0.983
Fill_10_4	0.052	0.948
Fill_10_5	0.017	0.983
Fill_10_6	0.022	0.978
Fill_10_7	0.009	0.991
Fill_10_8	0.009	0.991
Fill_10_9	0.012	0.988
Fill_10_10	0.210	0.790
Trev_3_1	0.009	0.991
Trev_3_2	0.296	0.704
Trev_3_3	0.024	0.976
Trev_3_4	0.033	0.967
Trev_3_5	0.284	0.716
Trev_3_6	0.073	0.927
Trev_3_7	0.057	0.943
Trev_3_8	0.295	0.705
Trev_3_9	0.101	0.899
Trev_3_10	0.050	0.950
Trev_1_1	0.132	0.868
Trev_1_2	0.030	0.970
Trev_1_3	0.115	0.885
Trev_1_4	0.048	0.952
Trev_1_5	0.035	0.965
Trev_1_6	0.086	0.914
Trev_1_7	0.124	0.876
Trev_1_8	0.077	0.923
Trev_1_9	0.015	0.985
Trev_1_10	0.044	0.956
Fill_4_1	0.007	0.993
Fill_4_2	0.010	0.990
Fill_4_3	0.008	0.992
Fill_4_4	0.006	0.994
Fill_4_5	0.005	0.995
Fill_4_6	0.009	0.991
Fill_4_7	0.005	0.995
Fill_4_8	0.007	0.993
Fill_4_9	0.085	0.915
Fill_4_10	0.031	0.969
Fill_1_1	0.007	0.993
Fill_1_2	0.004	0.996
Fill_1_3	0.007	0.993
Fill_1_4	0.011	0.989
Fill_1_5	0.004	0.996
Fill_1_6	0.012	0.988
Fill_1_7	0.030	0.970
Fill_1_8	0.005	0.995
Fill_1_9	0.069	0.931
Fill_1_10	0.032	0.968
Trev_2_1	0.012	0.988
Trev_2_2	0.060	0.940
Trev_2_3	0.053	0.947
Trev_2_4	0.039	0.961
Trev_2_5	0.027	0.973
Trev_2_6	0.013	0.987
Trev_2_7	0.036	0.964
Trev_2_8	0.012	0.988
Trev_2_9	0.010	0.990
Trev_2_10	0.122	0.878
Fill_12_1	0.025	0.975
Fill_12_2	0.075	0.925
Fill_12_3	0.009	0.991
Fill_12_4	0.021	0.979
Fill_12_5	0.137	0.863
Fill_12_6	0.211	0.789
Fill_12_7	0.155	0.845
Fill_12_8	0.070	0.930
Fill_12_9	0.012	0.988
Fill_12_10	0.005	0.995
Fill_13_1	0.024	0.976
Fill_13_2	0.049	0.951
Fill_13_3	0.033	0.967
Fill_13_4	0.179	0.821
Fill_13_5	0.044	0.956
Fill_13_6	0.015	0.985
Fill_13_7	0.087	0.913
Fill_13_8	0.037	0.963
Fill_13_9	0.006	0.994
Fill_13_10	0.010	0.990
Fill_11_1	0.038	0.962
Fill_11_2	0.013	0.987
Fill_11_3	0.025	0.975
Fill_11_4	0.034	0.966
Fill_11_5	0.008	0.992
Fill_11_6	0.009	0.991
Fill_11_7	0.321	0.679
Fill_11_8	0.008	0.992
Fill_11_9	0.011	0.989
Fill_11_10	0.026	0.974
